# Supplementary material for: Attacks on genetic privacy via uploads to genealogical databases
Source: eLife. 2020 Jan 7;9:e51810. doi: 10.7554/eLife.51810 (PMC6992384; doi:10.7554/eLife.51810)
Supplement: Figure 2—figure supplement 3—source data 1. [file elife-51810-fig2-figsupp3-data1.csv]

coverage	percentile	bait_sample_size	1cM_totalbp	3cM_totalbp	5cM_totalbp	8cM_totalbp	1cM_fraction	3cM_fraction	5cM_fraction	8cM_fraction
average_of_haplotypes	50	100	687766296.5	65971671.25	30182823	1432796	0.247115228914645	0.023703698081439	0.0108447233499108	0.000514805266454326
average_of_haplotypes	50	200	952892227.25	89192993.25	37381537.75	2848630	0.342375283677294	0.0320471460388814	0.0134312299181888	0.00102351606661366
average_of_haplotypes	50	300	1123352172	107130492.75	42041647.25	4685757.75	0.403621739751162	0.0384921104368989	0.0151056126725054	0.00168359820032243
average_of_haplotypes	50	400	1248690208.5	122928795.5	47167074.25	6809822.5	0.448655841798658	0.0441684589587679	0.0169471845448635	0.00244677713130073
average_of_haplotypes	50	500	1346915317.75	137095326.5	53178939	9774596	0.483948237603749	0.049258509996172	0.019107254530061	0.00351202369232144
average_of_haplotypes	50	600	1424966406	152286220.25	57845271	11866009.75	0.511992084238994	0.0547166157590637	0.0207838730358528	0.00426347108108787
average_of_haplotypes	50	700	1491853460.75	163954465.75	61855220.75	13762779.25	0.536024680674857	0.0589090299154977	0.0222246526370781	0.00494498256482313
average_of_haplotypes	50	800	1547126845.75	174123502.75	67204506	15891123	0.55588447208463	0.0625627767171142	0.0241466570385884	0.00570969894546988
average_of_haplotypes	50	871	1582444412.25	181970759.5	69587455	17096049.5	0.568574114736166	0.0653823051790301	0.0250028533811885	0.00614263043598938
IBS1	50	100	859656788	58390585.5	27560442	2819226	0.30887568209683	0.0209798051688807	0.00990249881170034	0.00101295117527196
IBS1	50	200	1074278730	88610755	32830520.5	3488637	0.385989595060193	0.0318379471596054	0.0117960441359668	0.00125347132484137
IBS1	50	300	1163204529.5	112865000	39490090.5	7864528.5	0.417940738074455	0.0405525255502999	0.0141888353695557	0.00282573422174555
IBS1	50	400	1197579768.5	136097334.5	46438505	11389526	0.430291801361082	0.0488999303117792	0.016685408767379	0.00409226991645599
IBS1	50	500	1207208337	161553945.5	53605353	17793830	0.433751357203097	0.0580465202023702	0.0192604655753807	0.00639334377984931
IBS1	50	600	1217681703.5	182431692.5	62091006	21738986.5	0.437514449947428	0.0655479189411306	0.0223093705511791	0.0078108430911166
IBS1	50	700	1220054878	200523456	67224103.5	25054887.5	0.438367134300829	0.0720483105734677	0.0241536984430936	0.00900225017058999
IBS1	50	800	1220036370	220448563.5	73343432.5	29200981.5	0.438360484354939	0.0792074248337453	0.0263523804580955	0.0104919465589207
IBS1	50	871	1216282342.5	233714910	78981982.5	31320202	0.437011657915296	0.0839740385350733	0.0283783180201532	0.0112533849452492
IBS2	50	100	248863722	36031389	8036149	0	0.0894170242763278	0.0129461199046232	0.00288739766666829	0
IBS2	50	200	411265247	40610765.5	28954584.5	0	0.147768080777193	0.0145914951982987	0.0104034158307231	0
IBS2	50	300	533116483	44457948	29656648	0	0.19154937135643	0.015973792337606	0.0106556680614562	0
IBS2	50	400	635351395	48162261.5	30132125	0	0.228282493945476	0.0173047564793246	0.0108265074996441	0
IBS2	50	500	720716144	54520377.5	30742271	0	0.258954147380265	0.019589234940688	0.0110457336658995	0
IBS2	50	600	793826830.5	63406988.5	31728844	0	0.285222901930314	0.0227822045914484	0.0114002104903334	0
IBS2	50	700	857678629.5	72775528	32563406	0	0.308164927450892	0.0261483317118377	0.0117000695859637	0
IBS2	50	800	917480148.5	75720845	32874318	2805941	0.329651682664592	0.027206587529817	0.0118117806285712	0.00100817785934642
IBS2	50	871	955626261	77402051.5	33190145	2805941	0.343357625178222	0.0278106469773568	0.0119252576363856	0.00100817785934642
IBS1+	50	100	1118379186.5	96290613.5	38392423.5	2865592	0.401834940286757	0.0345973292359261	0.0137944423419278	0.00102961053290865
IBS1+	50	200	1498385055	131098187	49834124	3548405	0.538371490072875	0.0471037308103973	0.0179054586168149	0.00127494603663945
IBS1+	50	300	1714056363	160777178	57793869.5	8782455	0.615862441458482	0.0577674267376965	0.0207654044172192	0.00315554627902236
IBS1+	50	400	1860659661	190158939.5	69087546.5	12654464.5	0.668537176654542	0.0683243277605253	0.0248232356766826	0.00454676378825688
IBS1+	50	500	1971377370.5	215739708.5	78834339	18386739	0.70831817823492	0.0775155277646791	0.0283252695391707	0.00660637667199039
IBS1+	50	600	2052717828.5	241925236.5	87766198.5	23160402	0.737543899240707	0.0869240183797333	0.0315344970285203	0.00832155933070675
IBS1+	50	700	2118899906	260785107	94341967.5	26726817	0.761323196532079	0.0937003917490382	0.0338971784655058	0.00960297638125805
IBS1+	50	800	2169389992.5	281088865.5	103928129	31223599	0.779464343236798	0.100995555753277	0.0373414974231814	0.0112186753751811
IBS1+	50	871	2204812524.5	297300289.5	108445287	32893492	0.792191700114362	0.106820339219956	0.0389645175375635	0.0118186698690346
average_of_haplotypes	10	100	518453390.05	46769536.7	15440569.45	0	0.186280905033821	0.016804348841558	0.00554781453180618	0
average_of_haplotypes	10	200	734489312.7	62141924.1	21146133.55	0	0.263902862886537	0.0223276654836313	0.0075978303378056	0
average_of_haplotypes	10	300	877252138.6	73293921.25	26919847	0	0.3151977119978	0.0263345910084818	0.00967233228438988	0
average_of_haplotypes	10	400	988180651	83803668.6	32072987.4	1402970.5	0.355054455304917	0.0301107554344603	0.0115238616135467	0.000504088929673212
average_of_haplotypes	10	500	1073580509.15	90435015.6	34107938.85	1424090	0.385738723498067	0.0324934061113788	0.0122550220323634	0.000511677190545577
average_of_haplotypes	10	600	1145175902.75	98911094.8	35535482.65	1433100	0.411463031549702	0.0355388712097208	0.0127679401772592	0.000514914494007308
average_of_haplotypes	10	700	1201854023.3	105245458	36911679.2	1434291.5	0.431827546073663	0.0378148152624641	0.0132624091956096	0.000515342601340787
average_of_haplotypes	10	800	1256029609.25	112157789.1	38547969.5	1764987.5	0.45129289701009	0.0402984238527701	0.0138503302003361	0.000634162058119966
average_of_haplotypes	10	871	1283540391.1	115740520	39434175	1774202.5	0.461177552872234	0.0415857032251362	0.0141687448654809	0.000637473018319727
IBS1	10	100	652052221.8	24049590.7	4683074.3	0	0.234283120406453	0.0086410458630754	0.00168263403362161	0
IBS1	10	200	875260619.7	44834225	6796695.5	0	0.314482156944629	0.0161089891006104	0.00244206058495865	0
IBS1	10	300	992879091.2	57710906.6	8489929.2	0	0.356742610324251	0.020735595750919	0.00305044141942353	0
IBS1	10	400	1068101540	72527491.6	10631604.3	10554.8	0.383770123520708	0.0260592119453166	0.00381994776960465	3.7923518954353e-06
IBS1	10	500	1099141874.1	84734111	13306995.9	46605	0.394922951604525	0.0304450644691397	0.00478121907794698	1.67452306142004e-05
IBS1	10	600	1099768302.9	92438053.6	14446899.3	59860.3	0.395148028199727	0.033213099990555	0.00519078769313658	2.1507875295252e-05
IBS1	10	700	1081467022.5	99042592.6	16378707	140422.800000005	0.388572356901945	0.0355861185219461	0.00588488844281554	5.04540750883343e-05
IBS1	10	800	1057099347.4	110471460.5	18183677	683468.1	0.379817022944614	0.0396925240287529	0.00653341625961016	0.000245570881921454
IBS1	10	871	1033190046.2	116303631.3	20014679.4	735472.5	0.371226383261782	0.0417880297690684	0.00719129754795163	0.000264256123225029
IBS2	10	100	180827597.5	30807354.4	0	0	0.0649715657450768	0.0110691182070894	0	0
IBS2	10	200	284949562	35379796.8	3313598	0	0.102382708488475	0.0127120020705836	0.00119057960889933	0
IBS2	10	300	369881745.8	37739768.6	3562645.5	0	0.132898940744642	0.0135599426785443	0.00128006266482444	0
IBS2	10	400	443462468	39188104.6	4419965	0	0.15933657966747	0.0140803314850425	0.00158809855662899	0
IBS2	10	500	503779895	40529244.1	6202152.8	0	0.181008701224604	0.0145622044646223	0.00222844070251065	0
IBS2	10	600	559872575	42179633.1	7424003.2	0	0.20116286627918	0.0151551911486291	0.0026674529699509	0
IBS2	10	700	609046308.5	43283483.5	8610914.9	0	0.21883104582255	0.0155518058790567	0.00309391172191298	0
IBS2	10	800	649848500.9	44241923.7	14529899.4	0	0.233491320928289	0.015896174555785	0.00522060972544002	0
IBS2	10	871	677277915.1	45132204.1	25195754.8	0	0.24334674129931	0.0162160533372312	0.00905286395504445	0
IBS1+	10	100	852013244.9	59765226.5	29747534.2	0	0.306129348185896	0.0214737152763098	0.0106883235786463	0
IBS1+	10	200	1177094647.5	87550345.4	34041689.8	0	0.422931473600009	0.031456940759058	0.012231218671775	0
IBS1+	10	300	1378611897.5	105862819.4	37110190.5	0	0.495336855511595	0.0380366339303175	0.0133337345361959	0
IBS1+	10	400	1528161731.8	123124493.7	39650809.4	2805941	0.549070284621539	0.0442387735492579	0.0142465818569403	0.00100817785934642
IBS1+	10	500	1636099356.4	135255085.5	41355505.3	2822310.8	0.587852398469324	0.0485973092681234	0.0148590810731743	0.0010140595474938
IBS1+	10	600	1725889309	145646293.5	43577947.8	2865592	0.620114032695804	0.052330882368008	0.0156576072439564	0.00102961053290865
IBS1+	10	700	1793196109.9	158285798.5	46010225.4	2866200	0.64429744441074	0.0568722711905451	0.0165315274098131	0.00102982898801462
IBS1+	10	800	1852979588	167178053.7	47747915	2867499	0.665777717508122	0.0600672688089191	0.0171558813007668	0.00103029572022292
IBS1+	10	871	1887686296.1	173104849.8	50193197.4	2868583	0.678247878027256	0.0621967735293964	0.0180344741063638	0.00103068520268157
average_of_haplotypes	90	100	855015483.4	122515869.15	47837237.45	11825988.8	0.307208055964918	0.0440200940417541	0.0171879749607663	0.00424909150728357
average_of_haplotypes	90	200	1268685770.05	216715555.4	83332206.35	22393474.7	0.455840270280907	0.0778661506889287	0.029941358500609	0.00804600146131878
average_of_haplotypes	90	300	1511779257.75	299123253.85	122276155.95	35710240.05	0.543184042673285	0.107475332427599	0.0439339648106572	0.0128307307139943
average_of_haplotypes	90	400	1659773954.9	361212951.1	145134324.25	44485078.25	0.596358709199526	0.129784232743384	0.0521469312220231	0.0159835402679326
average_of_haplotypes	90	500	1778180416.15	412771871	177307414.65	54834280.45	0.638902288211277	0.148309412529771	0.0637067599597018	0.0197020206351033
average_of_haplotypes	90	600	1852114160.2	460941001.15	208121469.65	68023037.25	0.665466768294713	0.165616636923016	0.0747782857001514	0.02444075626713
average_of_haplotypes	90	700	1932110479.7	520401958.65	232336787.3	76600059	0.694209538776737	0.186981027994332	0.0834788774487914	0.0275224901408938
average_of_haplotypes	90	800	1986203402.45	568190648.25	263676011.95	92576558.25	0.713645188729422	0.204151559656223	0.0947390972542733	0.0332628648721211
average_of_haplotypes	90	871	2034233194.4	605323570.95	274742337.9	97745914.65	0.730902348745618	0.217493461898274	0.0987152410174888	0.0351202206289067
IBS1	90	100	1021347297.5	158281049.9	62542078.8	23529551.4	0.366971269902968	0.0568705650130514	0.0224714415319707	0.0084541951387551
IBS1	90	200	1232995939.7	314226350.8	121190969.2	42856757.7	0.443016872795821	0.112901892698308	0.0435440559513455	0.015398482803635
IBS1	90	300	1255867971.6	441169370.5	186757150.4	68932544.9	0.451234820414764	0.158512667073149	0.0671020609869951	0.0247675434218265
IBS1	90	400	1262716420.1	534993126.1	220881336.2	85970815.2	0.453695475912714	0.192223651401276	0.0793629205673582	0.030889413724167
IBS1	90	500	1272374628.6	616575255.5	286090687.4	103995960.9	0.457165681441145	0.221536205221693	0.102792716169684	0.0373658695036126
IBS1	90	600	1275847406.9	667415372.9	329916635.5	128492812.6	0.458413454716663	0.239803118435212	0.118539430209389	0.0461676167633137
IBS1	90	700	1274812213.9	741274930.3	369002493.3	146115282.1	0.458041508669775	0.266340943169163	0.132583024300471	0.0524993905165421
IBS1	90	800	1271797526.6	819874901.2	414250448.5	167873722	0.456958328022458	0.294582003977873	0.148840667142333	0.0603172232368665
IBS1	90	871	1271824150	855491876.3	447224988.1	179668978.7	0.456967893840991	0.30737922448704	0.160688457508154	0.0645552726649363
IBS2	90	100	339792799.9	44309446.2	29646770.4	0	0.122087947545764	0.015920435468437	0.010652119028307	0
IBS2	90	200	638144830.9	73206435.1	32481978.3	2821483	0.229286178707873	0.0263031571332045	0.011670812518806	0.00101376211799262
IBS2	90	300	872269906.5	82141951.8	34458658.7	2865592	0.313407590219279	0.0295136986587605	0.0123810360816977	0.00102961053290865
IBS2	90	400	1035407117.5	91057275.5	37389169.4	2867499	0.372022979554168	0.0327169848159699	0.0134339719788951	0.00103029572022292
IBS2	90	500	1177007554.7	103700404	39244778.3	2868583	0.422900181055843	0.0372596755662643	0.0141006944112577	0.00103068520268157
IBS2	90	600	1275711574.5	119569180.5	43503353.8	2954870.7	0.458364649977624	0.0429613453883371	0.0156308055331435	0.00106168847348232
IBS2	90	700	1375350721.8	139315427.7	47246857	3545352	0.494165111295955	0.0500561949351456	0.0169758505795762	0.00127384909019454
IBS2	90	800	1458918784.2	159946393.7	51815595.6	5596520.19999999	0.524191213149187	0.0574689249740626	0.0186174036634298	0.00201083620611588
IBS2	90	871	1522179748.7	169730286.4	55560813.5	6181485.7	0.546920951147883	0.0609842889814887	0.0199630648035635	0.00222101498948357
IBS1+	90	100	1365906670.9	202735072	75582418.1	23529551.4	0.490771852841867	0.0728429467702289	0.0271568505839162	0.0084541951387551
IBS1+	90	200	1893292509.3	378866124	140504333.4	44019774.8	0.680262196939527	0.136127038263882	0.050483370133623	0.0158163561980725
IBS1+	90	300	2134893467.2	516566876.8	216253245.2	69362479.1	0.767069701641752	0.18560307863262	0.077700042097269	0.0249220192790935
IBS1+	90	400	2260964230.5	619033202.7	261312659.2	87950447	0.812367073279275	0.222419348504636	0.0938899418670519	0.0316006977285057
IBS1+	90	500	2368268312.9	709099036	318553455.5	107591343.2	0.850921554678978	0.254780106986958	0.114456626441324	0.0386576945386886
IBS1+	90	600	2419548930.8	798168134	371977001.4	131379157.9	0.869346740233622	0.286782737318657	0.133651768514574	0.0472046839810095
IBS1+	90	700	2475460807.3	893241452.2	414211760.1	150140231.9	0.889435942380714	0.320942690939862	0.148826766355291	0.0539455596531493
IBS1+	90	800	2518478471.2	965574045.7	474614329.5	176860320.3	0.904892238968841	0.346931875771547	0.170529479675605	0.0635461184406146
IBS1+	90	871	2544214601.5	1039654965	495303836.2	189239280.4	0.914139260468478	0.373549236093197	0.177963243456005	0.0679938931780567
