# Supplementary material for: Attacks on genetic privacy via uploads to genealogical databases
Source: eLife. 2020 Jan 7;9:e51810. doi: 10.7554/eLife.51810 (PMC6992384; doi:10.7554/eLife.51810)
Supplement: Figure 2—figure supplement 4—source data 1. [file elife-51810-fig2-figsupp4-data1.csv]

population	percentile	bait_sample_size	.1cM_totalbp	1cM_totalbp	3cM_totalbp	5cM_totalbp	8cM_totalbp	.1cM_fraction	1cM_fraction	3cM_fraction	5cM_fraction	8cM_fraction
FIN	50	100	1170158857.5	879776379	129196655	35656367	6125614.5	0.420420115953653	0.31609014870228	0.0464183750161666	0.0128107853498225	0.0022008392637214
FIN	50	200	1702558079	1386100548	273754096.5	92561370.5	18995009.5	0.611702984089071	0.498004650717761	0.098355644838861	0.0332558796346495	0.00682461534632338
FIN	50	300	1952708710	1659747681.5	382174009.5	132880696.5	27544696	0.701578266079063	0.596321865392568	0.137309255370451	0.0477419945783149	0.00989638647095239
FIN	50	400	2095387806.5	1805754433	448335354.5	160679660.5	36971806	0.752840675375223	0.64877985005184	0.161080011074489	0.0577297356387387	0.0132834023909749
FIN	50	500	2196871267	1935578777.5	514136782.5	195842933	45868907.5	0.789302124995783	0.695423744270533	0.184721454125033	0.0703633597035464	0.0164799943924001
FIN	50	600	2270133149.5	2006712217.5	568808180	225252876.5	53034886	0.815623994832702	0.720980897388081	0.204364048059164	0.0809299009703251	0.019054620472083
FIN	50	700	2331469570	2091318093	649771670.5	264682433	64958841	0.837661229224864	0.751378489783411	0.233452987433382	0.0950963353903039	0.023338714474872
FIN	50	800	2380580549.5	2151002019	704637506.5	294814821	76849307	0.855306050322146	0.772822008266959	0.253165440135997	0.105922439876652	0.0276107763940058
FIN	50	871	2413859373	2200350159	742852891	325674111.5	82428876.5	0.867262620786914	0.790552037491557	0.266895641193509	0.11700970927354	0.0296154300708349
GBR	50	100	1032199979	717501242	56411610	17271650.5	1439591.5	0.370853608531129	0.25778718284712	0.0202678255737018	0.00620543891060617	0.000517223128703183
GBR	50	200	1413370595.5	1035147965.5	85634044.5	28744078.5	4289745	0.507802360198426	0.371912774829974	0.0307669977349808	0.0103273061930832	0.00154123953235264
GBR	50	300	1637130669.5	1235594435.5	110670143	41364400.5	9282902.5	0.588195920144518	0.443930114714871	0.0397620836303137	0.0148615941699722	0.00333520437880927
GBR	50	400	1793637410	1395910459	137712826	54615462.5	16202788	0.64442638968018	0.501529201161216	0.0494781045360973	0.0196224973472137	0.00582141302103715
GBR	50	500	1891973556.5	1505131872.5	155740127	62528621	19612098	0.679757057690754	0.540770778519692	0.0559550370723717	0.0224655737319341	0.00704632577227182
GBR	50	600	1977537444.5	1592317274.5	188505547.5	74199724	24708718.5	0.710498849272164	0.572095155191605	0.0677271497198036	0.0266588218923165	0.00887746328650609
GBR	50	700	2038739128	1660222661	206818638.5	85200699.5	30237356.5	0.732487674728393	0.596492518236142	0.0743067622162972	0.0306113035281813	0.0108638180571666
GBR	50	800	2088191108	1716983182.5	211802211.5	88347165.5	31703911.5	0.750255012071082	0.616885702356119	0.0760972834990227	0.0317417804647832	0.0113907287575391
GBR	50	871	2122755087	1754817289	219416839.5	88431634.5	31989982.5	0.762673319180294	0.63047891608072	0.0788331024574362	0.0317721288799124	0.0114935096767452
IBS	50	100	877009258.5	587640972	49095065	16487096.5	1369886	0.315095964781001	0.211130381147721	0.0176391032617143	0.005923560701047	0.000492179012509236
IBS	50	200	1222140218.5	860626461.5	69697467	23608394.5	1424090	0.439096221064491	0.309209877289342	0.0250412300603518	0.00848213376291054	0.000511653677696011
IBS	50	300	1425960966	1029064874.5	86896330.5	30399801.5	2735069	0.51232588706111	0.369727213607081	0.031220517719114	0.0109221820521903	0.000982668309307944
IBS	50	400	1574430839	1165730436	100128651.5	34503901	2866545.5	0.565668833467243	0.418829052083488	0.0359746875427235	0.0123967220059891	0.00102990579763775
IBS	50	500	1678246242	1266878570	114849847.5	38690640	3349082	0.602968114233517	0.455170024039747	0.0412637873001011	0.0139009530636493	0.00120327375531428
IBS	50	600	1762500727.5	1358804869	128704148.5	42517898.5	5016423	0.633239457595566	0.488197732232581	0.0462414249905262	0.0152760282955647	0.001802323783489
IBS	50	700	1822552526	1424251681	137367877	45401794.5	5653118.5	0.654815147021645	0.511711767197562	0.0493541696552488	0.0163121678615281	0.00203107870357657
IBS	50	800	1876931845.5	1482678835	146862628	47350894.5	6490782	0.674352801813674	0.532703746792539	0.0527654879483046	0.0170124495734966	0.00233203834127272
IBS	50	871	1909334884	1517087607.5	153146782	50425486.5	6665161	0.685994716170948	0.545066290588669	0.0550232880208478	0.0181171032851404	0.00239469003931354
TSI	50	100	773884295.5	495088985.5	45231290.5	15514247	1445632.5	0.278044748508705	0.177877873040231	0.0162509083915073	0.00557403080861062	0.000519393567275859
TSI	50	200	1115511724	759679137.5	83349629.5	32788007.5	5086201	0.400786239702278	0.272941053283717	0.0299462424904851	0.011780227809829	0.0018273939478201
TSI	50	300	1333323776.5	945934109	112773847.5	47422385.5	14089430.5	0.479042766823557	0.339859605592307	0.040517912366005	0.0170381351924337	0.00506211611061614
TSI	50	400	1477806046	1075556494	133864788	57693672	18243230.5	0.530953028500516	0.386430938862661	0.0480955635487903	0.02072845077108	0.00655451269117895
TSI	50	500	1579549521.5	1169650388.5	155033508	66510021	22143119.5	0.567507897519433	0.420237430846781	0.0557011597120364	0.0238960296387791	0.00795568294689047
TSI	50	600	1666373934	1251108346	171839072	79497716	24798929	0.598702576205064	0.449504024624197	0.061739140897464	0.0285623090955157	0.00890987453445516
TSI	50	700	1728065020	1317682537.5	185477410.5	85433527	27365815	0.620867236467379	0.473423109738631	0.0666391865765911	0.0306949548751072	0.00983211727341576
TSI	50	800	1790557214	1384703496.5	205625437	96485491.5	31436400	0.643319722537356	0.497502711558083	0.0738780632325902	0.034665756076008	0.0112946159818009
TSI	50	871	1819853949	1418761422	211374102.5	99014731.5	34862752.5	0.653845589727797	0.509739201412496	0.0759434705066523	0.035574473185022	0.0125256518416889
FIN	10	100	1119480985.3	832419585.5	87512285.1	22682123.4	0	0.402212334360538	0.299075579708631	0.0314418207521974	0.00814933877463134	0
FIN	10	200	1629433630.7	1308272841.8	206542123.4	57545529.1	5019852.6	0.585430492250643	0.470042350509294	0.0742074145852813	0.0206752253010539	0.00180355598612579
FIN	10	300	1894378195.5	1572864851.1	307412766.8	89283613.3	11565314.4	0.680621007573052	0.565106198052162	0.110448688428348	0.0320782317851635	0.00415523994022192
FIN	10	400	2032128393.6	1719276849.3	363142326.4	110506783.3	15361893.8	0.73011253933103	0.617709781630343	0.130471463762575	0.0397033909976203	0.00551929264242116
FIN	10	500	2148611259.6	1852121791	415048606.8	129937667	21835669.4	0.771963045111895	0.665438930057842	0.149120593566295	0.0466846092534809	0.00784522084521641
FIN	10	600	2212646391.9	1921384093.8	453339226.4	142911415.7	26255312.9	0.794969885229475	0.690323812300758	0.162877825440404	0.0513458780186985	0.00943313091472064
FIN	10	700	2277763508.9	2003956601.2	522884853.3	167775774.7	28629920.9	0.818365465841664	0.719990846749277	0.18786450168352	0.0602792605478251	0.0102862911196841
FIN	10	800	2322462359.8	2061997677.7	560638427.9	185036857.2	37764722.1	0.834425076857661	0.740844114624664	0.201428781532589	0.0664809025382466	0.0135682849747086
FIN	10	871	2356193990.9	2107669436.4	595707469.9	209927481	44613912.9	0.846544334142664	0.757253276479393	0.214028550025153	0.0754237216068573	0.0160290940963664
GBR	10	100	994331993	681613280	31139132	4923100	0	0.357248222422216	0.244893188968703	0.011187812152365	0.00176879426206576	0
GBR	10	200	1374169276	992611864	63050145.5	14505721.5	0	0.493717927829185	0.35663020647592	0.0226529494795579	0.00521168307698888	0
GBR	10	300	1598430267.5	1196747546	81577606.5	22368272.5	1433100	0.574291459744112	0.42997302360425	0.029309581826544	0.00803657696376742	0.000514890832395532
GBR	10	400	1752966094.5	1349176205	102119137.5	27367165	1772676	0.629813810312085	0.484738301054145	0.0366898386092309	0.00983260230769372	0.000636895276817795
GBR	10	500	1854093933.5	1462398767	116044865	31922820.5	2837262	0.666147490586366	0.525417429652383	0.0416931387447332	0.0114693794010593	0.00101938468557966
GBR	10	600	1935971695.5	1547753246	130394579	32989454.5	3182289	0.695564913676774	0.55608398379445	0.0468487707216349	0.0118526046247851	0.0011433475906309
GBR	10	700	2003006702.5	1619115800.5	148286345	38717152.5	3296466	0.719649562726994	0.581723454235017	0.053277007612826	0.0139104785979413	0.00118436963415224
GBR	10	800	2056670030.5	1677071177.5	154639487.5	40397042	4205697.5	0.738929972763303	0.602545931595513	0.0555595941944689	0.0145140371095508	0.00151104255570358
GBR	10	871	2085452360	1709339870	160122204.5	45989958.5	5818163.5	0.749271021953546	0.614139577497153	0.0575294502547014	0.0165234861586079	0.00209037683869116
IBS	10	100	813530848.8	536426135.2	25054896	3574818.3	0	0.292289146548095	0.192729676416053	0.00900183954854754	0.00128437734292777	0
IBS	10	200	1149655723	794140083.2	51676814.5	7518367.5	0	0.413053654444042	0.285322342109765	0.0185666862280751	0.00270123403832985	0
IBS	10	300	1340961997.8	959606069.8	62074559.3	11362779.7	0	0.481787062492511	0.344771731247733	0.0223024363328189	0.00408247233135165	0
IBS	10	400	1485944860.2	1087349734.1	75202042.1	17685175.7	1371167.6	0.533877179514507	0.39066806900831	0.0270189394003997	0.00635401216749301	0.000492639471717105
IBS	10	500	1592515851.5	1184614435.9	85629484.5	21237263.5	1372022	0.572166500859615	0.425613783384491	0.0307653593969753	0.00763022279067633	0.000492946444522352
IBS	10	600	1666775284.9	1265353568.9	95237743.8	22787017.1	1402970.5	0.598846775422832	0.454622114552772	0.0342174594799068	0.00818702547095822	0.000504065765523254
IBS	10	700	1724796633.1	1325926827.7	103204926.5	26932412.4	1406047.6	0.619692955222852	0.4763851566604	0.0370799459304338	0.00967640237182035	0.000505171320320801
IBS	10	800	1778680820.4	1387953436	116046261.4	28342807.8	1424094.9	0.639052716615535	0.498670364934951	0.0416936404498189	0.0101831357899439	0.000511655438190797
IBS	10	871	1814576745.1	1418430420.1	120929499.6	31576083.4	1424094.9	0.651949571369837	0.509620277510594	0.0434481129790099	0.0113448020833276	0.000511655438190797
TSI	10	100	733041852.2	460237738.8	26178158.3	2967642	0	0.263370685548825	0.165356355055871	0.00940541045123788	0.00106622821829038	0
TSI	10	200	1077005046.2	716932619.2	49148158.6	11022514.4	815164.800000002	0.386951381433331	0.25758288540325	0.0176581789772253	0.00396022023201991	0.000292876200133653
TSI	10	300	1281662926.6	883818889.2	70714788.9	19403723.6	1412773.5	0.46048181643121	0.317542560565964	0.0254067382034717	0.00697146004882899	0.000507587832950491
TSI	10	400	1431139371.6	1017267084.2	86207549.4	27778096.4	1446804.3	0.5141864087064	0.365488448644417	0.0309730492424429	0.00998024365205451	0.000519814577029122
TSI	10	500	1533479455.6	1113184631.7	101685958.1	32996270.7	2252489.6	0.550955630001627	0.399950151158975	0.0365342038999694	0.0118550535808187	0.000809284938319922
TSI	10	600	1617465445.7	1196911425.6	113528616.9	39696483.9	4556201.7	0.58113050708777	0.430031903029033	0.0407890894259678	0.0142623373375527	0.00163697333464164
TSI	10	700	1683566739	1259810713.7	124482646.1	45670103.9	5395816.3	0.604879687137772	0.452630651760381	0.0447247039768526	0.0164085673104888	0.00193863397261906
TSI	10	800	1742200220.9	1318059113.7	130823054.2	51302350	6403625.6	0.625945797180155	0.473558407786972	0.0470027152840442	0.0184321468811297	0.00230072438457424
TSI	10	871	1775148545	1351810045.1	139354415.9	53312613.2	6403625.6	0.637783624283558	0.485684599373512	0.0500679025893128	0.0191544035920236	0.00230072438457424
FIN	90	100	1218649625.8	928959572.3	164669099	57847112.4	17250314.4	0.437842104686809	0.333760915109444	0.0591630796552454	0.0207835795515413	0.00619777317737815
FIN	90	200	1763583909.6	1469246274.8	344957020.5	130714632.1	38094547.2	0.633628628297614	0.527877634097974	0.123937762491053	0.0469637608877571	0.0136867860704339
FIN	90	300	2029857160.7	1742285172.4	490643674.8	182666943.7	57432671	0.729296520212723	0.625976318950128	0.176280741139749	0.0656294289950742	0.0206346771180579
FIN	90	400	2158862546.4	1901538207	578215318.9	223942147.6	64905694.4	0.77564617510532	0.683193489801226	0.207743888669506	0.0804589761958042	0.0233196197172744
FIN	90	500	2271067745.9	2039734489.3	664563506.4	268310264.1	75889739	0.815959780973481	0.732845292765021	0.238767467022531	0.096399759418543	0.0272660183406529
FIN	90	600	2332000107.4	2097645897.4	721475182.6	293848648.9	88049427.9	0.837851843169113	0.753651972774655	0.259214958706044	0.10557530907154	0.0316348079152755
FIN	90	700	2402457565.2	2185603491.3	821370679.1	344650575.3	105407926.1	0.863166126258301	0.785253786143352	0.295105877236119	0.123827661434524	0.0378714498714086
FIN	90	800	2445570977.9	2248100561.7	897131193.8	393133008.3	120156993.8	0.878656113664982	0.807708024228997	0.322325467269332	0.141246655422334	0.0431705635027749
FIN	90	871	2474885517	2290935403.2	953482290.2	424274802.5	132072114.2	0.889188377595266	0.823097925279493	0.342571551235417	0.152435424062295	0.047451483369392
GBR	90	100	1060143033.5	752656791	80873627.5	38379911	15386675	0.380893119096462	0.270418031976931	0.0290566529776856	0.0137893129035353	0.00552819614719805
GBR	90	200	1455054995	1085379796.5	132184694.5	67422563	24633360	0.52277892509722	0.389960300666512	0.0474919317431122	0.0242238919721654	0.0088503881341838
GBR	90	300	1701955438	1318160001	192124736	101230181	44574642	0.611486464428108	0.473594655045276	0.0690274685945236	0.0363704501839651	0.0160149846647916
GBR	90	400	1867499501.5	1488033046.5	245879516.5	152849436	74825361	0.670963905397792	0.534627432799138	0.0883407361103174	0.0549164561672092	0.0268836036630983
GBR	90	500	1998134242	1640127416	352996575	216421091.5	116780923.5	0.717898962459978	0.589272605162914	0.126826251018437	0.0777567761847635	0.041957593265532
GBR	90	600	2106499950	1764859472	433615129.5	267679256.5	136245501	0.756833097967097	0.634086918288479	0.155791260182507	0.0961730480736181	0.048950917186544
GBR	90	700	2164499605.5	1834590508	459237615.5	276579678.5	147193429	0.777671483912983	0.659140209175258	0.164997026105739	0.0993708330797248	0.0528843396699202
GBR	90	800	2217198272.5	1898786344.5	518618250	316449747	161744817.5	0.796605306059214	0.682204787845143	0.18633157660876	0.113695536699592	0.0581124301990359
GBR	90	871	2240568988.5	1932230435	534748370.5	323870064.5	161744817.5	0.80500204558536	0.694220736206218	0.192126881312469	0.116361542877957	0.0581124301990359
IBS	90	100	944389671.1	653150621.3	81877223.6	28908307	4428096	0.339304712761441	0.234666992590061	0.0294172296515519	0.0103863109722808	0.00159094692301118
IBS	90	200	1315956769	943547488.2	113385905.7	40499391.9	6993966.40000001	0.472803067606548	0.339002129372696	0.0407378154823769	0.0145508098575842	0.0025128247724809
IBS	90	300	1513917999.2	1114654930.3	131721080.9	46048669.4	10814411.1	0.543927498978903	0.400478406877364	0.0473253624929455	0.0165445800837853	0.00388545191064579
IBS	90	400	1654142792.8	1253916372.8	146962286.5	53563466.5	15007878.8	0.59430811491582	0.450512905551167	0.0528012937176301	0.0192445313321996	0.0053921004869327
IBS	90	500	1763192764	1362257160.9	160964767.1	60210832.1	17606783.7	0.633488095687488	0.489438087720728	0.057832170063828	0.0216328277574465	0.00632584712518393
IBS	90	600	1848169792.7	1458257791.6	192486823.9	73220502.5	22414740.9	0.664019037730501	0.523929640753746	0.0691575612190658	0.0263070026380882	0.00805327234661306
IBS	90	700	1908708833.4	1519895793.1	201251020.3	78757829.6	22414740.9	0.685769785800035	0.546075228570041	0.0723064024581098	0.0282964792690039	0.00805327234661306
IBS	90	800	1966814837.5	1578208032.7	215055065.3	80481608.4	23299735.1	0.706646381165486	0.567025921184996	0.0772659839391477	0.0289158065324173	0.00837123717830883
IBS	90	871	1998198765.5	1618053298.8	226913946.6	84943665.1	23388127.7	0.717922144763114	0.581341713683252	0.0815266979603861	0.0305189550136531	0.00840299528269206
TSI	90	100	805274051.4	530542082.7	69010062.2	36576345.9	15978998.5	0.289322605981347	0.190615626671036	0.0247942560671449	0.0131413196472248	0.00574100888878093
TSI	90	200	1159904322	804338253.8	122302205.5	63935800.2	26583153.6	0.416735818752184	0.288986388267846	0.0439413051383046	0.0229711516187652	0.00955091904598582
TSI	90	300	1376961428.4	992488436.4	178351094.6	97912555.6	44991699.5	0.494721105327902	0.356585860833812	0.0640788106602807	0.0351784783021825	0.0161648270228488
TSI	90	400	1525545431.7	1140432948.5	218563551.8	121384193.9	52331119.3	0.548105056998963	0.409740053132688	0.0785265292845063	0.0436114776615949	0.0188017678993559
TSI	90	500	1627580466.1	1233114200.5	236946364.3	126472111.6	61177057.1	0.584764678655318	0.443039004350147	0.0851311916457483	0.0454394883933742	0.0219799775687168
TSI	90	600	1727459098.9	1330538799.8	268639099	142318532.9	66691823.9	0.620649538316835	0.478042167443705	0.0965179047506075	0.0511328643292107	0.0239613486301355
TSI	90	700	1793700452.5	1391119528.3	283088745.3	148583210	73512325	0.644449039882749	0.499807893299886	0.101709440868972	0.0533836666505478	0.0264118499829606
TSI	90	800	1856100979.6	1465732776.2	329625454.8	176616554.7	88268309.7	0.666868591442611	0.526615287982019	0.118429366269435	0.0634556170988166	0.0317134487862533
TSI	90	871	1889191025.2	1499194581.2	342856319.4	183956851.8	89808684.6	0.678757336905587	0.538637600891033	0.12318301283088	0.0660928731757473	0.0322668818435851
