# Supplementary material for: Attacks on genetic privacy via uploads to genealogical databases
Source: eLife. 2020 Jan 7;9:e51810. doi: 10.7554/eLife.51810 (PMC6992384; doi:10.7554/eLife.51810)
Supplement: Figure 2—figure supplement 5—source data 1. [file elife-51810-fig2-figsupp5-data1.csv]

measure	bait_sample_size	1cM_fraction	3cM_fraction	5cM_fraction	8cM_fraction
min.alleles	100	0.192852824033262	0.00660037376828118	0.00139676626019857	3.46173056856452e-05
min.alleles	200	0.286450530903223	0.0120841831051768	0.00299694341591909	8.45256289194106e-05
min.alleles	300	0.343739781626946	0.016627203072647	0.00429301300190271	0.000936295025263685
min.alleles	400	0.393098904806167	0.0213023994036226	0.00582428869115222	0.0014954631622539
min.alleles	500	0.427888877899091	0.0258431665635666	0.00744860072473686	0.00199266092076421
min.alleles	600	0.451500072804295	0.0298006701278785	0.00871037349252432	0.00222520303253492
min.alleles	700	0.481828122244986	0.0338159646010768	0.00989229330128027	0.00287949796345845
min.alleles	800	0.502515104171176	0.0379072795229325	0.0116302967155257	0.00331981172450249
min.alleles	872	0.51585683257408	0.040428595081681	0.0129805216896614	0.0037091808016939
tot.alleles	100	0.217692997561285	0.00670370989765483	0.00143667335000799	4.13497286538917e-05
tot.alleles	200	0.314833158439296	0.0124324850819368	0.0031081212704842	8.68344301731727e-05
tot.alleles	300	0.376852697564409	0.0171109771584099	0.00429669624856884	0.000951503200468998
tot.alleles	400	0.422550120465543	0.0219585436809345	0.00593873991755783	0.00154647985165555
tot.alleles	500	0.45900725733682	0.0262979679824457	0.0074994624535275	0.00197284149822012
tot.alleles	600	0.487900609954442	0.0307632792356365	0.00908269761954207	0.00227653228311148
tot.alleles	700	0.513518604621246	0.0348183092922948	0.0102069507974984	0.00288069776288779
tot.alleles	800	0.534309248188422	0.0381492596560805	0.0117538900905835	0.00335254411097164
tot.alleles	872	0.547652346183604	0.0408222898928399	0.0130173540216746	0.00372515111028616
length	100	0.247115228914645	0.023703698081439	0.0108447233499108	0.000514805266454326
length	200	0.342375283677294	0.0320471460388814	0.0134312299181888	0.00102351606661366
length	300	0.403621739751162	0.0384921104368989	0.0151056126725054	0.00168359820032243
length	400	0.448655841798658	0.0441684589587679	0.0169471845448635	0.00244677713130073
length	500	0.483948237603749	0.049258509996172	0.019107254530061	0.00351202369232144
length	600	0.511992084238994	0.0547166157590637	0.0207838730358528	0.00426347108108787
length	700	0.536024680674857	0.0589090299154977	0.0222246526370781	0.00494498256482313
length	800	0.55588447208463	0.0625627767171142	0.0241466570385884	0.00570969894546988
length	872	0.568574114736166	0.0653823051790301	0.0250028533811885	0.00614263043598938
